# Supplementary material for: Highly Sensitive Fluorescence Detection of Three Organophosphorus Pesticides Based on Highly Bright DNA-Templated Silver Nanoclusters
Source: Biosensors (Basel). 2023 May 5;13(5):520. doi: 10.3390/bios13050520 (PMC10216281; doi:10.3390/bios13050520)
Supplement: Supplementary file 1 [file biosensors-13-00520-s001.zip]

Archive with 1 entries (1 files):
- biosensors-2337890-supplementary.pdf
